# Supplementary material for: Vascular Endothelial Growth Factor C (VEGF-C) Sensitizes Lymphatic Endothelial Cells to Oxidative-Stress-Induced Apoptosis through DNA Damage and Mitochondrial Dysfunction: Implications for Lymphedema
Source: Int J Mol Sci. 2024 Jul 17;25(14):7828. doi: 10.3390/ijms25147828 (PMC11277328; doi:10.3390/ijms25147828)
Supplement: Supplementary file 1 [file ijms-25-07828-s001.zip]

Archive with 1 entries (1 files):
- ijms-3035085-supplementary.pptx
